# Supplementary material for: Metabolism-Related Gene Pairs to Predict the Clinical Outcome and Molecular Characteristics of Early Hepatocellular Carcinoma
Source: Cancers (Basel). 2022 Aug 16;14(16):3957. doi: 10.3390/cancers14163957 (PMC9406433; doi:10.3390/cancers14163957)
Supplement: Supplementary file 1 [file cancers-14-03957-s001.zip]

Archive with 1 entries (1 files):
- cancers-1853279-supplementary.pdf
